# Supplementary material for: Evaluation of Heterocyclic Carboxamides as Potential Efflux Pump Inhibitors in Pseudomonas aeruginosa
Source: Antibiotics (Basel). 2021 Dec 28;11(1):30. doi: 10.3390/antibiotics11010030 (PMC8772707; doi:10.3390/antibiotics11010030)
Supplement: Supplementary file 1 [file antibiotics-11-00030-s001.zip]

Archive with 1 entries (1 files):
- antibiotics-1474102-supplementary.pdf
